# Supplementary material for: Helminth Infections in Cattle and Goats in Kanchanaburi, Thailand, with Focus on Strongyle Nematode Infections
Source: Vet Sci. 2021 Dec 12;8(12):324. doi: 10.3390/vetsci8120324 (PMC8709319; doi:10.3390/vetsci8120324)
Supplement: Supplementary file 1 [file vetsci-08-00324-s001.zip]

Archive with 1 entries (1 files):
- vetsci-1455494-supplementary.pdf
